# Supplementary material for: Virome in Fecal Samples From Wild Giant Pandas (Ailuropoda Melanoleuca)
Source: Front Vet Sci. 2021 Nov 12;8:767494. doi: 10.3389/fvets.2021.767494 (PMC8636094; doi:10.3389/fvets.2021.767494)
Supplement: Supplementary Table S1 — The summary of library information of giant pandas. [file Table_1.XLSX]

## Sheet: Sheet1
Sample type	Healthy status	Total no. of raw reads	No. of viral reads with E value<10-5
Feces	Normal	393698	35800
Category	Virus Families	Natural Hosts	No. of viral reads with E value<10-5	Percentage(%)
dsDNA_viruses	Ackermannviridae	Bacteria	2072	0.0578771
dsDNA_viruses	Drexlerviridae	Bacteria	18363	0.512933
dsDNA_viruses	Myoviridae	Bacteria, Archaea	786	0.0219553
dsDNA_viruses	Podoviridae	Bacteria	106	0.00296089
dsDNA_viruses	Siphoviridae	Bacteria, archeabacteria	6420	0.17933
dsDNA_viruses	Phycodnaviridae	Alga	2	5.58659e-05
dsDNA_viruses	Iridoviridae	Amphibia,Fish,Invertebrates	5	0.000139665
dsRNA_viruses	Totiviridae	Fungi	169	0.00472067
dsRNA_viruses	Partitiviridae	Fungi, plants	354	0.00988827
dsRNA_viruses	Hypoviridae	Fungi	3	8.37989e-05
dsRNA_viruses	Endornaviridae	Plants, fungi and oomycetes	13	0.000363128
dsRNA_viruses	Caulimoviridae	Plants, insects	8	0.000223464
ssDNA_viruses	Microviridae	Enterobacteria	1814	0.0506704
ssDNA_viruses	Genomoviridae	Human, mammals, birds and fungi	1917	0.0535475
ssDNA_viruses	Parvoviridae	Vertebrates, Insects	8	0.000223464
ssDNA_viruses	Nanoviridae	Plants	1	2.7933e-05
ssDNA_viruses	Geminiviridae	Plants	17	0.00047486
ssDNA_viruses	Circoviridae	Birds and mammals	65	0.00181564
ssRNA_viruses	Leviviridae	Enterobacteria, Caulobacter, Pseudomonas, and Acinetobacter	69	0.00192737
ssRNA_viruses	Iflaviridae	Insects	1542	0.0430726
ssRNA_viruses	Virgaviridae	Plants	12	0.000335196
ssRNA_viruses	Tombusviridae	Plants	142	0.00396648
ssRNA_viruses	Secoviridae	plants	63	0.00175978
ssRNA_viruses	Picornaviridae	Vertebrates	282	0.00787709
ssRNA_viruses	Nodaviridae	Vertebrates, and invertebrates	11	0.000307263
ssRNA_viruses	Marnaviridae	Phytoplankton Heterosigma akashiwo	2	5.58659e-05
ssRNA_viruses	Luteoviridae	Plants	10	0.00027933
ssRNA_viruses	Hepe-like virus	Human, pig, wild boar, monkey, some rodents, chicken	4	0.000111732
ssRNA_viruses	Gammaflexiviridae	Fungi	143	0.00399441
ssRNA_viruses	Dicistroviridae	invertebrates	1389	0.0387989
ssRNA_viruses	Carmotetraviridae	Lepidopteran insects	1	2.7933e-05
ssRNA_viruses	Betaflexiviridae	Plants, fungi	7	0.000195531
	Total		35800	1
